# Supplementary material for: Circulating IL-17F, but not IL-17A, is elevated in severe COVID-19 and leads to an ERK1/2 and p38 MAPK-dependent increase in ICAM-1 cell surface expression and neutrophil adhesion on endothelial cells
Source: Front Immunol. 2024 Oct 18;15:1452788. doi: 10.3389/fimmu.2024.1452788 (PMC11527637; doi:10.3389/fimmu.2024.1452788)
Supplement: Supplementary file 2 [file Table1.xls]

## Sheet: Sheet0
Depth	Name	Statistic	#Cells
	Specimen_001_unstained.fcs		3196
>	Specimen_001_unstained.fcs/HUVEC	84.4	2696
> >	Specimen_001_unstained.fcs/HUVEC/Single Cells	91.9	2478
> > >	Specimen_001_unstained.fcs/HUVEC/Single Cells/Single Cells	98.7	2445
> > > >	Specimen_001_unstained.fcs/HUVEC/Single Cells/Single Cells/ALIVE	99.4	2430
> > > > >	Specimen_001_unstained.fcs/HUVEC/Single Cells/Single Cells/ALIVE/ICAM+	6.46	157
> > > >	Specimen_001_unstained.fcs/HUVEC/Single Cells/Single Cells/DEAD	0.53	13
	Specimen_001_oleamide NP.fcs		9964
>	Specimen_001_oleamide NP.fcs/HUVEC	86.6	8627
	Specimen_001_Oleamine NP 2.fcs		8460
>	Specimen_001_Oleamine NP 2.fcs/HUVEC	84.2	7121
	Specimen_001_Oleamide P.fcs		3666
>	Specimen_001_Oleamide P.fcs/HUVEC	78.2	2865
	Specimen_001_TNF P.fcs		10000
>	Specimen_001_TNF P.fcs/HUVEC	93.6	9355
	Specimen_001_TNF P 2.fcs		10000
>	Specimen_001_TNF P 2.fcs/HUVEC	93.4	9336
	Specimen_001_TNF P 3.fcs		10000
>	Specimen_001_TNF P 3.fcs/HUVEC	93.4	9337
	Specimen_001_TNF NP.fcs		10000
>	Specimen_001_TNF NP.fcs/HUVEC	88.3	8829
	Specimen_001_TNF NP 2.fcs		10000
>	Specimen_001_TNF NP 2.fcs/HUVEC	89.3	8928
	Specimen_001_TNF NP 3.fcs		10000
>	Specimen_001_TNF NP 3.fcs/HUVEC	87.8	8777
	Specimen_001_- P.fcs		10000
>	Specimen_001_- P.fcs/HUVEC	93.8	9380
	Specimen_001_- P 2.fcs		10000
>	Specimen_001_- P 2.fcs/HUVEC	94.4	9438
	Specimen_001_- P 3.fcs		10000
>	Specimen_001_- P 3.fcs/HUVEC	94	9403
	Specimen_001_- NP.fcs		10000
>	Specimen_001_- NP.fcs/HUVEC	85.5	8550
	Specimen_001_- NP 2.fcs		8507
>	Specimen_001_- NP 2.fcs/HUVEC	82.3	7000
	Specimen_001_- NP 3 (no cells).fcs		611
>	Specimen_001_- NP 3 (no cells).fcs/HUVEC	40.6	248
	Specimen_001_IL-17 P.fcs		8930
>	Specimen_001_IL-17 P.fcs/HUVEC	89.6	7999
	Specimen_001_IL-17 P 2.fcs		10000
>	Specimen_001_IL-17 P 2.fcs/HUVEC	91	9104
	Specimen_001_IL-17 P 3.fcs		10000
>	Specimen_001_IL-17 P 3.fcs/HUVEC	91.8	9180
	Specimen_001_IL-17 NP.fcs		9165
>	Specimen_001_IL-17 NP.fcs/HUVEC	86.9	7965
	Specimen_001_IL-17 NP 2.fcs		10000
>	Specimen_001_IL-17 NP 2.fcs/HUVEC	82.6	8256
	Specimen_001_IL-17 NP 3.fcs		8037
>	Specimen_001_IL-17 NP 3.fcs/HUVEC	83.2	6688
	Specimen_001_B P 1.fcs		10000
>	Specimen_001_B P 1.fcs/HUVEC	93.1	9309
	Specimen_001_PD P 1.fcs		10000
>	Specimen_001_PD P 1.fcs/HUVEC	93.7	9368
	Specimen_001_Both P 1.fcs		10000
>	Specimen_001_Both P 1.fcs/HUVEC	92.1	9211
	Specimen_001_B P 2.fcs		10000
>	Specimen_001_B P 2.fcs/HUVEC	93	9301
	Specimen_001_PD P 2.fcs		10000
>	Specimen_001_PD P 2.fcs/HUVEC	92.5	9250
	Specimen_001_both P 2.fcs		10000
>	Specimen_001_both P 2.fcs/HUVEC	93.2	9325
	Specimen_001_B P 3.fcs		10000
>	Specimen_001_B P 3.fcs/HUVEC	91	9098
	Specimen_001_PD P 3.fcs		10000
>	Specimen_001_PD P 3.fcs/HUVEC	93.2	9322
	Specimen_001_Both P 3.fcs		10000
>	Specimen_001_Both P 3.fcs/HUVEC	92.1	9211
	Specimen_001_B P 4.fcs		10000
>	Specimen_001_B P 4.fcs/HUVEC	92.9	9286
	Specimen_001_PD P 4.fcs		10000
>	Specimen_001_PD P 4.fcs/HUVEC	93.2	9320
	Specimen_001_Both P 4.fcs		10000
>	Specimen_001_Both P 4.fcs/HUVEC	93.7	9370
	Specimen_001_B NP 1.fcs		8037
>	Specimen_001_B NP 1.fcs/HUVEC	85	6831
	Specimen_001_PD NP 1.fcs		6016
>	Specimen_001_PD NP 1.fcs/HUVEC	78.8	4742
	Specimen_001_B NP 2.fcs		6721
>	Specimen_001_B NP 2.fcs/HUVEC	80.7	5425
	Specimen_001_PD NP 2.fcs		10000
>	Specimen_001_PD NP 2.fcs/HUVEC	86.5	8653
	Specimen_001_Both NP 2.fcs		10000
>	Specimen_001_Both NP 2.fcs/HUVEC	86.8	8679
	Specimen_001_B NP 3.fcs		10000
>	Specimen_001_B NP 3.fcs/HUVEC	87.1	8709
	Specimen_001_PD NP 3.fcs		10000
>	Specimen_001_PD NP 3.fcs/HUVEC	87.2	8721
	Specimen_001_Both NP 3 (188 cells).fcs		188
>	Specimen_001_Both NP 3 (188 cells).fcs/HUVEC	10.6	20
	Specimen_001_B NP 4.fcs		10000
>	Specimen_001_B NP 4.fcs/HUVEC	86.9	8689
	Specimen_001_PD NP 4.fcs		10000
>	Specimen_001_PD NP 4.fcs/HUVEC	89	8897
	Specimen_001_Both NP 4.fcs		10011
>	Specimen_001_Both NP 4.fcs/HUVEC	84.5	8459
